# Supplementary material for: Comparative readability of information on different treatment options for breast cancer, based on WeChat public accounts
Source: PLoS One. 2025 Jan 24;20(1):e0317032. doi: 10.1371/journal.pone.0317032 (PMC11759364; doi:10.1371/journal.pone.0317032)
Supplement: S1 File — (XLSX) [file pone.0317032.s001.xlsx]

## Sheet: Basic information
Basic information of 37 WeChat public accounts and 136 breast cancer treatment articles
Accounts				Articles
No.	Wechat public account		WPA owner	No.	Article name		Link	Treatment option
	Chinese	English			Chinese	English
1	乳腺癌的症状有哪些	What are the Symptoms of Breast Cancer	Individual	1	乳腺癌患者气不得！8个好方法教你不做“受气包”	Breast Cancer Patients, Don't Get Angry! 8 Good Methods to Teach You Not to be a "Pushover"	https://mp.weixin.qq.com/s/EHcASah6WXP-NoK67BhKJQ	CAM
				2	对抗乳腺癌，肿瘤患者一点要具备这6颗心	Combatting Breast Cancer: Tumor Patients Should Possess These 6 Hearts	https://mp.weixin.qq.com/s/EFlncbvke0i94SJJRAwb0Q	CAM
				3	适合乳腺癌患者的瑜伽操，简单又有效！	Yoga Practices Suitable for Breast Cancer Patients, Simple and Effective!	https://mp.weixin.qq.com/s/g3kaH4xbrwxbZMgtkC54QQ	CAM
				4	乳腺癌的康复是一场“长征”，坚持才能走的更远	Recovery from Breast Cancer is a "Long March," Perseverance Takes You Further	https://mp.weixin.qq.com/s/jaRb7OU-BG_ico7dHvZpfA	Comprehensive treatment
2	乳腺癌姐妹互助	Breast Cancer Sister Support Groups	Individual	5	全球唯一，奈拉是救命药还是炒作？	Global Unique, Is Nala a Lifesaver or Hype?	https://mp.weixin.qq.com/s/y5oQWI5gB7KXePdzk9f1tg	Medical
3	江苏省乳腺癌临床研究中心	Jiangsu Breast Cancer Clinical Research Center	Institution	6	治疗 | 看不见，摸不着的“隐形”手术刀——放疗！	Treatment | The Invisible "Scalpel" You Can't See or Touch — Radiation Therapy!	https://mp.weixin.qq.com/s/t6-XNupqy_86HCNnOEw6gQ	Medical
				7	心理\乳腺癌患者笑对生活，让人内心强大的8个好习惯	Mental Health | Breast Cancer Patients Smile at Life: 8 Good Habits That Strengthen the Inner Self	https://mp.weixin.qq.com/s/nZ1nUMMkUOxVS0Gd2gD6xg	CAM
				8	高达58%抑郁率，乳腺癌患者如何走出抗癌“心劫”？	With a High Depression Rate of 58%, How Can Breast Cancer Patients Overcome the Mental Ordeal of Fighting Cancer?	https://mp.weixin.qq.com/s/0lA8D0V2qbiCVXrrVRvfkg	CAM
				9	治疗\乳腺癌放疗患者必读：常见8大副反如何“解”？	Treatment | Must-Read for Breast Cancer Radiation Therapy Patients: How to "Resolve" the 8 Common Side Effects?	https://mp.weixin.qq.com/s/nrFFG_ElRXNRadiVpVtswg	Medical
4	珍乳网	Precious Breasts Network	Enterprise	10	如何减轻乳腺癌治疗中的痛苦？这篇文章值得看看	How to Alleviate the Suffering During Breast Cancer Treatment? This Article is Worth Reading	https://mp.weixin.qq.com/s/TWKWHT3lwaUFrXDIGnjkqw	CAM
				11	乳腺癌术后1年，3年，5年~康复计划这样做就对了	1 Year, 3 Years, 5 Years Post-Breast Cancer Surgery ~ Doing the Recovery Plan This Way is Right	https://mp.weixin.qq.com/s/6WTWYPuq_Wy3q-fkky7K0w	Comprehensive treatment
				12	前哨淋巴结活检术是什么，必须做吗？	What is Sentinel Lymph Node Biopsy, and is it Necessary?	https://mp.weixin.qq.com/s/9nj7AI3v0Q0S68XnY5rozQ	Surgical
				13	得了乳腺癌，生孩子会影响预后吗？该如何选择？	If Diagnosed with Breast Cancer, Will Having a Child Affect the Prognosis? How Should One Choose?	https://mp.weixin.qq.com/s/CMInm7tgO7NoxRwwRaB5yA	Medical
5	粉红结联盟Alliance	Pink Ribbon Alliance	Individual	14	发现乳腺癌后，“保命”和“保乳”不冲突	Upon Discovering Breast Cancer, "Saving Life" and "Preserving Breast" are Not in Conflict	https://mp.weixin.qq.com/s/hgWdua2Hz2VcxREhbziifA	Surgical
6	长江乳腺联盟	Yangtze River Breast Cancer Alliance	Enterprise	15	爱汝零谣\疫苗集（5）-防癌或抗癌疫苗，所有人都适用？	Love Thee Zero Ballad | Vaccine Set (5) - Preventive or Therapeutic Cancer Vaccines, Suitable for Everyone?	https://mp.weixin.qq.com/s/9xogsVX2uSWB5ILrDa_muQ	CAM
				16	临研推介\抗Her-2新辅助治疗：吡咯替尼联合曲妥珠单抗双靶向新辅助治疗HER2阳性乳腺癌的前瞻性、多中心、单臂研究	Clinical Research Highlight | Anti-Her-2 Neoadjuvant Therapy: A Prospective, Multicenter, Single-arm Study on the Combination of Pyrotinib and Trastuzumab as Dual-target Neoadjuvant Therapy for HER2-positive Breast Cancer	https://mp.weixin.qq.com/s/RqNzO__h7PpUAtryKCDBZQ	Medical
				17	爱汝零谣\春节延期乳腺癌治疗，是否会影响疗效？	Love Thee Zero Ballad | Will Delaying Breast Cancer Treatment Due to the Spring Festival Affect the Effectiveness?	https://mp.weixin.qq.com/s/M1lMm39ZGnPWZniJsH92CA	Comprehensive treatment
				18	临研推介 | 特瑞普利单抗注射液（JS001）联合白蛋白紫杉醇与安慰剂联合白蛋白紫杉醇治疗首诊Ⅳ期或复发转移性三阴性乳腺癌的研究	Clinical Research Highlight | Study of Toripalimab Injection (JS001) Combined with Albumin-bound Paclitaxel versus Placebo Combined with Albumin-bound Paclitaxel in the Treatment of Newly Diagnosed Stage IV or Recurrent Metastatic Triple-negative Breast Cancer	https://mp.weixin.qq.com/s/bqf2vAGKmTxGLR5VAfeGyA	Medical
7	汝爱一生	Breast Cancer Patients Love Their Lives	Enterprise	19	新疗法！化免联合首次写入CSCO乳腺癌指南！化疗耐药以及术前新辅助治疗都推荐	New Treatment! Chemo-Immunotherapy Combination Included in CSCO Breast Cancer Guidelines for the First Time! Recommended for Chemotherapy Resistance and Pre-operative Neoadjuvant Therapy	https://mp.weixin.qq.com/s/N33xFfXrpM0PwJL6YAhtig	Medical
				20	乳腺癌神药价格曝光！两大进口CDK4/6抑制剂PK之后，谁才是最终王者？	Price of Breast Cancer Miracle Drug Revealed! After the PK of Two Major Imported CDK4/6 Inhibitors, Who is the Ultimate Winner?	https://mp.weixin.qq.com/s/ZaaVA8l0sSSQyTjC12w7EA	Medical
				21	速报！2021 CSCO指南乳腺癌6大更新要点详解	Breaking News! Detailed Explanation of the 6 Major Updates in the 2021 CSCO Guidelines for Breast Cancer	https://mp.weixin.qq.com/s/g11oKXStTrZop40F1G_jmQ	Medical
				22	肿瘤疫苗即将来袭！5年无复发，乳腺癌治愈成为可能！	Cancer Vaccine is Coming! 5 Years Without Relapse, Breast Cancer Cure Becomes Possible!	https://mp.weixin.qq.com/s/LZAoSHPGV7--KajVCRfqFw	CAM
8	乳腺癌互助圈	Breast Cancer Mutual Aid Circle	Enterprise	23	殷咏梅教授：晚期HER2阳性乳腺癌要点更新 | 2021CSCO指南	Professor Yin Yongmei: Updates on Advanced HER2-Positive Breast Cancer | 2021 CSCO Guidelines	https://mp.weixin.qq.com/s/wMNhploaIGvkQ-Ed2OgUTg	Medical
				24	一文详解 | 乳腺癌放疗常见的五个问题	Detailed Explanation in One Article | Five Common Questions in Breast Cancer Radiation Therapy	https://mp.weixin.qq.com/s/fL2iaJl8mY7r__jd_fFxDQ	Medical
				25	乳腺癌这些临床试验，你了解吗？	Do You Know About These Clinical Trials for Breast Cancer?	https://mp.weixin.qq.com/s/l2xJuMqEPUt8VcwOA8qFSQ	Medical
				26	多种廉价药物或将“晋级”抗癌药，杀癌途径千奇百怪！	Various Low-Cost Drugs May "Advance" to Anti-Cancer Medications, Cancer-Killing Pathways Are Bizarre and Diverse!	https://mp.weixin.qq.com/s/FuKgq3cn1ZzuWoTrbHd72w	Medical
9	乳腺癌微联盟	Breast Cancer Micro Alliance	Individual	27	同是癌症，为什么有人能获得长生存？原来她们都做到了三件事	Despite Having Cancer, Why Can Some Achieve Long-Term Survival? Turns Out They All Accomplished Three Things	https://mp.weixin.qq.com/s/hVddty_plQXhbndCl_LV1Q	CAM
				28	新辅助化疗我们需要明白以下几个问题	We Need to Understand the Following Questions About Neoadjuvant Chemotherapy	https://mp.weixin.qq.com/s/HPwkicMl7SxD00ltnAltIA	Medical
				29	三个点告诉你为什么要做基因检测！	Three Points Tell You Why You Should Get Genetic Testing!	https://mp.weixin.qq.com/s/XIDdrhbojKWQwUEpi8jRyw	Medical
				30	乳腺癌居然是气出来的？是不是太夸张了	Breast Cancer Actually Comes from Anger? Isn't That Too Exaggerated?	https://mp.weixin.qq.com/s/buIKZtAwOa52gpeN9HGPZA	CAM
10	小娟时间	Xiaojuan Time	Individual	31	乳腺癌患者手术过后，还有机会复发吗？看看医生怎么说	After Surgery for Breast Cancer Patients, Is There Still a Chance of Recurrence? See What Doctors Say	https://mp.weixin.qq.com/s/yWneNzIBjmzwdD9MKEWfPw	Surgical
				32	全面治疗乳腺癌，有7种手段，搭配使用能提高乳腺癌治愈率	Comprehensive Treatment of Breast Cancer: 7 Methods, When Used in Combination Can Increase the Cure Rate of Breast Cancer	https://mp.weixin.qq.com/s/VIX5ooHtdJSbeqokpHrNOw	Comprehensive treatment
				33	得了乳腺癌，还能活多久？如治疗合理，可获超5年长期生存期	How Long Can One Survive After Being Diagnosed with Breast Cancer? With Reasonable Treatment, Over 5 Years of Long-Term Survival Can Be Achieved	https://mp.weixin.qq.com/s/wQZDFXv09SG4CcglX3zX_Q	Comprehensive treatment
				34	提醒：这5种乳腺癌切除的“意外风险”，早点知道，或能帮你躲过一劫	Reminder: These 5 "Unexpected Risks" of Breast Cancer Removal, Knowing Them Earlier May Help You Avoid a Calamity	https://mp.weixin.qq.com/s/CcaqBgljU-3zSR1eM0YUnA	Surgical
11	北京乳腺病防治学会	Beijing Breast Disease Prevention and Control Society	Non-profit organization	35	中山肿瘤科普周之“肿瘤化疗二三事”	Zhongshan Oncology Science Week: "A Few Things About Tumor Chemotherapy"	https://mp.weixin.qq.com/s/n8He32Lc3kpX2dWcwoy1Kg	Medical
				36	关于肿瘤患者的营养治疗，你了解多少？	How Much Do You Know About Nutritional Therapy for Cancer Patients?	https://mp.weixin.qq.com/s/m7QHqy7D6XzHLifhRu_Tbw	CAM
				37	什么是70基因检测？我需要做吗？	What is 70-Gene Testing? Do I Need to Get It?	https://mp.weixin.qq.com/s/aYRU_778OH0LPiLSpLArPw	Medical
				38	红颜杀手的柔情-乳腺癌如何保留乳房	The Gentle Side of the Femme Fatale - How to Preserve the Breast in Breast Cancer Treatment	https://mp.weixin.qq.com/s/SHQ4wWWpGA4Dr4rviXhLzA	Surgical
12	乳言	The Language of Breast Cancer	Non-profit organization	39	肿瘤防治宣传周|规避误区，科学抗癌！	Cancer Prevention and Treatment Publicity Week | Avoid Misconceptions, Fight Cancer Scientifically!	https://mp.weixin.qq.com/s/8X5xnnaMiw0AkfqXoDHujg	Comprehensive treatment
				40	乳腺癌临床试验招募公告又更新了！	The Recruitment Announcement for Breast Cancer Clinical Trials has been Updated Again!	https://mp.weixin.qq.com/s/Ch3qN4DKlrEeeaJ4ceJ0bQ	Medical
				41	化疗后白细胞降低咋个整？那个升白针要不要ju？	What to do if white blood cell count drops after chemotherapy? Should one take the injection to increase white blood cells?	https://mp.weixin.qq.com/s/h5xSPZiZ6hBrbyij4ragzw	Medical
				42	国产药or进口药？有啥区别？看完不纠结！	Domestic Drugs or Imported Drugs? What's the Difference? No More Hesitation After Reading This!	https://mp.weixin.qq.com/s/T0Qz5ySu6l5iixI2QjvKPg	Medical
13	医科院肿瘤医院王靖医生	Dr. Wang Jing at the Cancer Hospital of the Chinese Academy of Medical Sciences	Individual	43	有乳腺癌疫苗吗？	Is There a Vaccine for Breast Cancer?	https://mp.weixin.qq.com/s/ccZvbqWbHP0gyUQw0eh-Vw	CAM
				44	保乳还是全切？我好焦虑	Breast-conserving or Mastectomy? I'm so anxious	https://mp.weixin.qq.com/s/-rz9tFQPNCbk8NkwtGs-5g	Surgical
				45	为什么乳腺癌的治疗过程如此漫长？丨一文读懂乳腺癌的局部治疗和全身治疗	Why is the Treatment Process for Breast Cancer So Long? | Understanding Local and Systemic Treatments for Breast Cancer in One Article	https://mp.weixin.qq.com/s/mS0fZi0dtMoWELtw3lVbpg	Comprehensive treatment
				46	听说只喝中药就能根治乳腺癌，到底是不是真的？	I heard that drinking Chinese medicine alone can cure breast cancer, is it true?	https://mp.weixin.qq.com/s/Z5GDp_VhSu0Cb-kN7NMCUA	CAM
14	乳腺科的男医生	Male Doctors in the Breast Department	Individual	47	为了活命切除双乳，她们为什么不愿意重建乳房？	In Order to Survive, They Had Their Breasts Removed, Why are They Unwilling to Have Breast Reconstruction?	https://mp.weixin.qq.com/s/QXpEqZoIJHZ0KKKrm4yYXw	Surgical
				48	面对这样的乳癌病人，医生有话说~	Facing such Breast Cancer Patients, Doctors Have Something to Say~	https://mp.weixin.qq.com/s/YNMiiS0Lanr5qXHrWLBwvw	CAM
				49	重中之重！乳腺癌全程管理帮助你抗癌数十年	Paramount Importance! Comprehensive Breast Cancer Management Helps You Fight Cancer for Decades	https://mp.weixin.qq.com/s/SIJn02syzxtrhAG58tlROA	Comprehensive treatment
				50	全球第一大癌，让女性失去了什么？	The Leading Cancer Worldwide: What Have Women Lost?	https://mp.weixin.qq.com/s/lq-2IKKA45c_vuPDsi8UPQ	CAM
15	乳腺科吕鹏威	Dr. Lv Pengwei in the Breast Department	Individual	51	妊娠期乳腺癌患者化疗后生出健康宝宝	Healthy Baby Born to Pregnant Breast Cancer Patient Post-Chemotherapy	https://mp.weixin.qq.com/s/GjG75BHCL7Y8kCq8PXkf9A	Medical
				52	吕鹏威教授：疫情之下，乳腺癌患者的治疗该何去何从？	Professor Lv Pengwei: Amid the Pandemic, Where Should Breast Cancer Patients Seek Treatment?	https://mp.weixin.qq.com/s/wtyJ9Owwqz2MWMUXZw7_Lg	Medical
				53	【10月乳腺癌防治月】乳腺癌保留乳房，要健康也要美!	[Breast Cancer Prevention and Treatment Month - October] Breast Conservation in Breast Cancer, Aim for Health and Beauty!	https://mp.weixin.qq.com/s/cw3aF85ybnHb3UaIxKNTQg	Surgical
				54	激素受体阳性晚期乳腺癌患者临床试验招募	Clinical Trial Recruitment for Hormone Receptor-Positive Advanced Breast Cancer Patients	https://mp.weixin.qq.com/s/4sQOln49uxQ91e8vpoSjMA	Medical
16	粉红丝带	Pink Ribbon	Enterprise	55	女子自行“保守治疗” 乳腺肿瘤疯长成“篮球”	Woman’s “Conservative Treatment” Leads to Breast Tumor Growing to the Size of a "Basketball"	https://mp.weixin.qq.com/s/SGksHYKHR2xjcaA2MN2geg	Surgical
				56	女性恶性肿瘤之首 “乳腺癌”治疗的前世今生	A Journey Through Time: Treatment of Breast Cancer, the Leading Malignant Tumor in Women	https://mp.weixin.qq.com/s/nZJQuNHX1Q-B3g72VqRlqg	Comprehensive treatment
				57	乳腺癌一定要治愈？有斗争精神的患者活得更长！	Is Cure Imperative for Breast Cancer? Patients with a Fighting Spirit Live Longer!	https://mp.weixin.qq.com/s/NgFoGhFfmlkvSZNlcsJ09Q	CAM
				58	医生说 | 乳房全切术是不是比保乳手术治疗效果好，不容易复发？	Doctors Say | Is Mastectomy More Effective than Breast Conservation Surgery, with Lesser Chance of Recurrence?	https://mp.weixin.qq.com/s/RI2Y0JYhcCUt2cLkSDDEbQ	Surgical
17	温州市幸福丝带姊妹之家	Wenzhou Happy Ribbon Sisters' Home	Non-profit organization	59	帮助肿瘤患者跨过“心理门槛”，我们应该怎样做？	Helping Cancer Patients Overcome “Psychological Threshold”, How Should We Proceed?	https://mp.weixin.qq.com/s/q8l2r6jYJezPJZsjChrgTw	CAM
				60	专家解读内分泌治疗的9大问题,有你关心的吗?	Expert Interpretation of 9 Major Questions on Endocrine Treatment, Do You Have Concerns?	https://mp.weixin.qq.com/s/GIt0XUsBsrQHmIUbUYppig	Medical
				61	癌症患者的运动“处方”：改善副作用，患者更长寿	Exercise “Prescription” for Cancer Patients: Alleviate Side Effects, Live Longer	https://mp.weixin.qq.com/s/hAXU_Ck0qu3IzfkH8yg-nA	CAM
				62	HER2阳性乳腺癌不容错过的治疗良机！	Don’t Miss the Good Opportunity for Treatment of HER2-Positive Breast Cancer!	https://mp.weixin.qq.com/s/xEDEvTsXySTA2WKFgTH1Ug	Medical
18	盐城粉红之家	Yancheng Pink Home	Individual	63	乳腺癌内分泌治疗理论依据	Theoretical Basis of Endocrine Therapy for Breast Cancer	https://mp.weixin.qq.com/s/6Xk2LywdVkKZsKeIFywBJw	Medical
				64	乳腺癌有哪些治疗方法？	What are the Treatment Methods for Breast Cancer?	https://mp.weixin.qq.com/s/CV5uGZygbtvphXYToCnhPw	Comprehensive treatment
				65	简明乳腺癌诊疗常识	Concise Knowledge on Breast Cancer Diagnosis and Treatment	https://mp.weixin.qq.com/s/zGnq0FQkkP-eCoWGhvb7dA	Comprehensive treatment
				66	乳腺癌术后辅助化疗的最佳时间	Optimal Timing for Postoperative Adjuvant Chemotherapy for Breast Cancer	https://mp.weixin.qq.com/s/0dXbRQKIVWdntlXb7s5b8g	Medical
19	医科院肿瘤医院袁芃医生	Dr. Yuan Peng at the Cancer Hospital of the Chinese Academy of Medical Sciences	Individual	67	化疗 | 定期化疗很重要，过早或过晚对效果均有影响	Chemotherapy | Regular Chemotherapy is Crucial, Too Early or Too Late Affects the Efficacy	https://mp.weixin.qq.com/s/W6FYZgNwhndpL0Mydw8CPA	Medical
				68	乳腺癌一定要切除乳房吗？	Is Mastectomy Necessary for Breast Cancer?	https://mp.weixin.qq.com/s/i2fjZpRSMkJqHNo7NuVIBg	Surgical
				69	一文读懂新辅助化疗	Understanding Neoadjuvant Chemotherapy in a Nutshell	https://mp.weixin.qq.com/s/v8-Wggd7mil-qoS-DIh-BQ	Medical
				70	HER-2阳性靶向治疗新选择！	New Option for Targeted Therapy in HER-2 Positive!	https://mp.weixin.qq.com/s/apjiQ1Zs1mkx5L3n8sCLaw	Medical
20	中南医院甲状腺乳腺外科	Zhongnan Hospital Thyroid and Breast Surgery Department	Institution	71	吴高松教授团队创新乳腺癌手术方式	Innovative Surgical Techniques for Breast Cancer by Professor Wu Gaosong's Team	https://mp.weixin.qq.com/s/bJkBQAniT4R-C6qDMy00Fw	Surgical
				72	乳腺癌内分泌治疗用药指导	Medication Guidelines for Endocrine Therapy in Breast Cancer	https://mp.weixin.qq.com/s/P9WQvOfQU9TKYAwhX2DkLQ	Medical
				73	乳腺癌新辅助治疗	Neoadjuvant Therapy for Breast Cancer	https://mp.weixin.qq.com/s/J-ooMrdQueaA9fMNtcqW2Q	Medical
				74	后疫情时代，今天你锻炼了吗？	Post-Pandemic Era, Have You Exercised Today?	https://mp.weixin.qq.com/s/-qMbKdPrGhmHv8mKfA2oNg	CAM
21	明说乳事	Clarity on Breast Cancer Issues	Individual	75	乳腺癌的基因检测，你了解多少？	How Much Do You Know About Genetic Testing for Breast Cancer?	https://mp.weixin.qq.com/s/N1qBwPEHzLoP2nwr8V_akg	Medical
				76	“乳”此精彩——早期HER-2阳性乳腺癌之迟来之爱	Delayed Love for Early Stage HER-2 Positive Breast Cancer - “Breast” Excitement	https://mp.weixin.qq.com/s/GZEt__KqMOgaEGuaKd-ydA	Medical
				77	疫情防控之下，我的治疗怎么办？	How to Proceed with My Treatment Amid Pandemic Prevention and Control?	https://mp.weixin.qq.com/s/j1nrMBCEh0Vn6zXcY-9UIw	Comprehensive treatment
				78	“乳”之精彩—HER-2阳性乳腺癌的靶向治疗之双靶篇	Dual Targeting in Targeted Therapy for HER-2 Positive Breast Cancer - “Breast” Splendid	https://mp.weixin.qq.com/s/TiPdMPeSzgt6nHYl3j3Rew	Medical
22	乳腺病科	Breast Disease Department	Individual	79	得了乳腺癌≠失去乳房——乳房重建术，做无“缺憾”女人	Being Diagnosed with Breast Cancer ≠ Losing Your Breast - Breast Reconstruction, Become an “Unregretful” Woman	https://mp.weixin.qq.com/s/bLXS2IvI25IdnWt4uCOhyQ	Surgical
				80	化疗后白细胞降低怎么办	What to Do When White Blood Cell Count Decreases Post-Chemotherapy	https://mp.weixin.qq.com/s/UAKJSusHqzEy6YnldepYCg	Medical
				81	关于“双靶向”治疗的小知识	Tips for “Dual Targeting” Treatment	https://mp.weixin.qq.com/s/jFi5vCGTweaPSfcTDoj0DQ	Medical
				82	为什么要做乳房穿刺活检而不直接手术切除肿物呢？看了这篇文章就懂了	Why Opt for Breast Fine Needle Aspiration Biopsy Instead of Direct Surgical Excision? Understanding Through This Article	https://mp.weixin.qq.com/s/dZSpcZimJgNQqz4iltFlsA	Surgical
23	乳愿医畅	Breast Cancer Patient Hopes for a Smooth Medical Visit	Individual	83	乳腺癌之手术方式	Surgical Methods for Breast Cancer	https://mp.weixin.qq.com/s/8rb3HfZFkDGthdIBX8GQCQ	Surgical
				84	肿瘤需要“套装”治疗	Tumors Need “Suite” Treatment	https://mp.weixin.qq.com/s/AVyRheA7olrdtAgE8U0lXA	Comprehensive treatment
24	妍康e随访	Yankang e Follow-up	Enterprise	85	临床招募 | 三阴性乳腺癌一线Future-Super患者招募	Clinical Recruitment | First-Line Future-Super Patient Recruitment for Triple-Negative Breast Cancer	https://mp.weixin.qq.com/s/HA1CAY0--pFivvPWKWoDTw	Medical
				86	临床招募 | 中医药辅助治疗三阴性乳腺癌患者招募	Clinical Recruitment | Traditional Chinese Medicine Adjuvant Treatment for Triple-Negative Breast Cancer Patients Recruitment	https://mp.weixin.qq.com/s/trL0V_GAZpDIBsaPDJX_Xg	Medical
				87	临床招募 | HER2 阳性乳腺癌患者招募	Clinical Recruitment | HER2-Positive Breast Cancer Patients Recruitment	https://mp.weixin.qq.com/s/xmTop55N8eA44t4841y6KQ	Medical
				88	招募患者 | 难治性三阴性乳腺癌患者招募活动进行中	Patient Recruitment | Recruitment Activity for Refractory Triple-Negative Breast Cancer Patients On-going	https://mp.weixin.qq.com/s/KpckKOSjfbSXHj3SX7upNA	Medical
25	山东省济南乳腺病医院	Shandong Province Jinan Breast Disease Hospital	Enterprise	89	关注乳腺癌：绝经与激素（HRT）治疗问题	Focus on Breast Cancer: Menopause and Hormone (HRT) Treatment Issues;	https://mp.weixin.qq.com/s/wjahnvOkTWqfOdhzBNp5OQ	Medical
26	邵逸夫医院乳腺疾病诊疗中心	Shao Yifu Hospital Breast Disease Diagnosis and Treatment Center	Institution	90	三阴性乳腺癌患者免疫治疗临床研究招募	Immunotherapy Clinical Research Recruitment for Triple-Negative Breast Cancer Patients	https://mp.weixin.qq.com/s/Iyjdaa7xd-cn1l2PxhQkKw	Medical
				91	术前新辅助治疗小贴士	Tips for Preoperative Neoadjuvant Therapy	https://mp.weixin.qq.com/s/mbSDMfm_z3lJdU8ZoZCxPA	Medical
				92	【患者招募】 HER2阳性乳腺癌患者招募	[Patient Recruitment] HER2-Positive Breast Cancer Patients Recruitment	https://mp.weixin.qq.com/s/kL20S62TbX5dkmQJjRY7Ow	Medical
				93	临床试验招募：CDK4/6抑制剂II期临床研究	Clinical Trial Recruitment: Phase I Clinical Research of CDK4/6 Inhibitor	https://mp.weixin.qq.com/s/wBqaRjK0XvSNiH52Ft0mZQ	Medical
27	乳腺邦	Breast Cancer Alliance	Enterprise	94	乳房肿物，针刺治疗隐患多	Breast Lumps, Many Hidden Dangers in Acupuncture Treatment	https://mp.weixin.qq.com/s/B25FiGH1xzq0fIOLgmtBDA	CAM
				95	乳腺癌保乳或改良根治术后哪些患者需要放疗？	Which Patients Need Radiation Therapy Post Breast Conservation or Modified Radical Mastectomy?	https://mp.weixin.qq.com/s/newQYSMzSKZ6ce7GWmWcqg	Medical
				96	疫情期间，肿瘤患者手术、化疗、复查延期怎么办？	During the Pandemic, What to Do if Surgery, Chemotherapy, and Follow-up Checks for Cancer Patients are Delayed?	https://mp.weixin.qq.com/s/qfYAiwpRfAVCWH19cOFD8Q	Comprehensive treatment
				97	三阴乳腺癌=治疗差？不能“一刀切”	Triple-Negative Breast Cancer = Poor Treatment? Can’t “One Size Fits All”	https://mp.weixin.qq.com/s/6bY_SeWxhFbAu5r-MGjHCQ	Medical
28	南方医院乳腺科	Nanfang Hospital Breast Department	Institution	98	我好累，不想动？癌因性疲乏不能听之任之	I’m So Tired, Don’t Want to Move? Cancer-Related Fatigue Can’t be Ignored	https://mp.weixin.qq.com/s/86nZNTSebIUBo7UyC-sllw	CAM
				99	全球第一大癌——乳腺癌怎么治？	How to Treat Breast Cancer, the Leading Cancer Worldwide?	https://mp.weixin.qq.com/s/uKcbeWz5HL5TVwzCbqkVJQ	Comprehensive treatment
				100	今日主讲-靶向治疗	Today’s Topic - Targeted Therapy	https://mp.weixin.qq.com/s/dr6H6gALnA10CIVT8Dt71Q	Medical
				101	聊一聊骨髓抑制与升白针的那些事儿	Let’s Talk About Bone Marrow Suppression and Granulocyte-Colony Stimulating Factor (G-CSF)	https://mp.weixin.qq.com/s/CcPpdbcR5doLiytxPDVPPw	Medical
29	汤氏乳业	Tang's Breast Enterprises	Individual	102	青云科普 | 庄明医生：乳腺癌外科治疗的上下五千年	Qingyun Science Popularization | Dr. Zhuang Ming: 5,000 Years of Breast Cancer Surgical Treatment	https://mp.weixin.qq.com/s/dt_3A_cMIVEEi1txH6_huQ	Surgical
				103	青云科普 | 曹君医生：乳腺癌化疗相关的外周神经毒性，怎么治？	Qingyun Science Popularization | Dr. Cao Jun: How to Treat Peripheral Neurotoxicity Related to Breast Cancer Chemotherapy?	https://mp.weixin.qq.com/s/D0C_mN5g2dpMgBGogyvqbQ	Medical
				104	青云科普 | 张剑医生：如何理性看待乳腺癌靶向治疗？	Qingyun Science Popularization | Dr. Zhang Jian: How to Rationally View Targeted Therapy for Breast Cancer?	https://mp.weixin.qq.com/s/SzYHp_Tq23UtmGPW7VY1Nw	Medical
				105	青云科普 |曹璐医生：乳腺癌术后放疗时间的二三问	Qingyun Science Popularization | Dr. Cao Lu: Questions on Timing of Postoperative Radiation Therapy for Breast Cancer	https://mp.weixin.qq.com/s/qNHQ2O-93NW7brZMFKmL3A	Medical
30	武彪教授	Professor Wu Biao	Individual	106	乳腺癌患者康复：避开这「四个心理误区」很重要！	Recovery for Breast Cancer Patients: Avoiding These ‘Four Psychological Misconceptions’ is Crucial!	https://mp.weixin.qq.com/s/H8CR7jI_0x7VaDSHDr_TVw	CAM
				107	乳腺癌「化疗」后白细胞减少，一定要重视起来！	Pay Serious Attention When White Blood Cells Decrease Post ‘Chemotherapy’ for Breast Cancer!	https://mp.weixin.qq.com/s/AoFuxVF7mFz2fZfdWb563w	Medical
				108	如何应对化疗副反应？	How to Handle Chemotherapy Side Effects?	https://mp.weixin.qq.com/s/MTwPghGdYzAYSzYIRZfM7g	Medical
31	中山一院乳腺中心	Zhongshan First Hospital Breast Center	Institution	109	保乳手术安全吗？	Is Breast Conservation Surgery Safe?	https://mp.weixin.qq.com/s/jd39tAM3WJNVAuyPARjnig	Surgical
				110	招募广告|HER2阳性局部晚期或转移性乳腺癌	Recruitment Advertisement | HER2-Positive Locally Advanced or Metastatic Breast Cancer	https://mp.weixin.qq.com/s/akFNAyLZgV42P64bPLngnw	Medical
				111	化疗，其实没有你想象的可怕	Chemotherapy, It's Not As Frightening As You Imagine	https://mp.weixin.qq.com/s/Hv60ynETmp-UY9dQLNmHzQ	Medical
				112	乳腺癌内分泌治疗知多少	How Much Do You Know About Endocrine Therapy for Breast Cancer?	https://mp.weixin.qq.com/s/-6VFcBnkjHAdSvtL3a667w	Medical
32	甲乳健康有约	Meet Breast Cancer and Thyroid Health	Individual	113	什么是乳腺癌新辅助化疗	What is Neoadjuvant Chemotherapy for Breast Cancer?	https://mp.weixin.qq.com/s/UYnmoLkaSQBcpECotAMShw	Medical
				114	化疗可怕吗？哪些乳腺癌患者要化疗？	Is Chemotherapy Frightening? Which Breast Cancer Patients Need Chemotherapy?	https://mp.weixin.qq.com/s/n1KJjx6VUgnQH-QZoWGFkA	Medical
				115	乳腺癌手术方式有哪些，如何选？	What are the Surgical Methods for Breast Cancer, and How to Choose?	https://mp.weixin.qq.com/s/gu2oaAIuT_86-1lG3uFY2A	Surgical
				116	乳腺癌术后化疗，医生要为患者做些什么？	Postoperative Chemotherapy for Breast Cancer, What Should Doctors Do for Patients?	https://mp.weixin.qq.com/s/lz10djzB8fdHQJySVPeGGQ	Medical
33	东华乳腺健康管理	Donghua Breast Health Management	Individual	117	乳腺癌可以不用化疗？基因检测助力辅助化疗新决策	Can Breast Cancer be Treated Without Chemotherapy? Genetic Testing Aids New Decisions in Adjuvant Chemotherapy	https://mp.weixin.qq.com/s/UfF3UDyCQRPKX3WA9kt5YQ	Medical
				118	谈谈乳腺癌治疗的重要武器----“化疗”	Discussing the Important Weapon in Breast Cancer Treatment -- “Chemotherapy”	https://mp.weixin.qq.com/s/TEHLDS5KZ8ab3yRv3ppDig	Medical
				119	花季少女确诊乳癌，乳房重建让她依然“乳”此美丽	Adolescent Girl Diagnosed with Breast Cancer, Breast Reconstruction Keeps Her “Breast” Beautiful	https://mp.weixin.qq.com/s/NUY9UEBo_Nl5fGhj6JScJg	Surgical
				120	化疗后，手足麻木不烦忧，正确应对减不适	Post-Chemotherapy, Don’t Worry About Numbness in Hands and Feet, Correct Measures Reduce Discomfort	https://mp.weixin.qq.com/s/VBA3b8VfsfmTfBx9FW8p2g	Medical
34	吉大二院乳外平台	Extramammary platform of Jilin University Second Hospital	Individual	121	面对化疗，你有过这些顾虑吗？	Facing Chemotherapy, Have You Had These Concerns?	https://mp.weixin.qq.com/s/ixzRH0_avW2LwYa7WPelDA	Medical
				122	关于新辅助化疗的七个问题，你知道么？	Seven Questions About Neoadjuvant Chemotherapy, Do You Know?	https://mp.weixin.qq.com/s/q4mN5EZIfc7HdGVK9KkI7A	Medical
				123	乳腺癌患者如何迈过“心理门槛”？	How Should Breast Cancer Patients Overcome the “Psychological Threshold”?	https://mp.weixin.qq.com/s/IVsRjv3XZakKrsg6AGSokA	CAM
				124	癌症患者运动锻炼不盲目，8大要点要牢记！	Cancer Patients, Don’t Exercise Blindly, Remember These 8 Key Points!	https://mp.weixin.qq.com/s/6gDeS1aC_oM5NacXnjhtxQ	CAM
35	甲乳相遇	Meet Thyroid and Breast Cancer	Individual	125	乳腺癌化疗后并发症——手足综合征	Complications Post Chemotherapy for Breast Cancer - Hand-Foot Syndrome	https://mp.weixin.qq.com/s/kkrlMYDxiBBNskkMZFcnsA	Medical
				126	乳腺癌新辅助化疗二三事	Bits and Pieces About Neoadjuvant Chemotherapy for Breast Cancer	https://mp.weixin.qq.com/s/IwAmAK2lL2WGel-N7wCBiQ	Medical
				127	乳腺癌化疗后白细胞下降，如何处理？	How to Handle Decreased White Blood Cell Count Post Chemotherapy for Breast Cancer?	https://mp.weixin.qq.com/s/QbchLfPWw_8AwNg8VwQioA	Medical
				128	乳房按摩，您还在做吗？	Breast Massage, Are You Still Doing It?	https://mp.weixin.qq.com/s/sYLylqT_MXCcfrEoLJNtVA	CAM
36	健康伴乳一生	Living Healthily with Breast Cancer	Individual	129	癌症患者权威运动指南！	Authoritative Exercise Guidelines for Cancer Patients!	https://mp.weixin.qq.com/s/a8yXPAwifBNLTnY_FhYm2Q	CAM
				130	HER2阳性早期乳腺癌如何进行靶向治疗？单靶和双靶有什么区别？	How to Carry Out Targeted Therapy for Early Stage HER2-Positive Breast Cancer? What’s the Difference Between Mono-Target and Dual-Target?	https://mp.weixin.qq.com/s/Efbp2D80Pm-GZJMsjtFdDQ	Medical
				131	“帕妥珠单抗+曲妥珠单抗”显著改善 Her2+乳腺癌患者临床结局	“Pertuzumab + Trastuzumab” Significantly Improves Clinical Outcomes in Her2+ Breast Cancer Patients	https://mp.weixin.qq.com/s/gUjftAgwgNeEZvIbQbw7JA	Medical
				132	HER2阳性早期乳腺癌治疗及进展	Treatment and Progress of Early Stage HER2-Positive Breast Cancer	https://mp.weixin.qq.com/s/1MwawhadLgMtrZZTerULxQ	Comprehensive treatment
37	河南省乳腺癌诊疗中心	Henan Province Breast Cancer Diagnosis and Treatment Center	Institution	133	四大法宝帮您应对乳腺癌化疗后恶心呕吐	Four Tips to Help You Handle Nausea and Vomiting Post Chemotherapy for Breast Cancer	https://mp.weixin.qq.com/s/VSQqejrP0i3j8Cuu5hrrKQ	Medical
				134	科普花苑之乳腺癌术后腋网综合征	Science Pop Garden | Axillary Web Syndrome Post Breast Cancer Surgery	https://mp.weixin.qq.com/s/FsLotH9hujW_8vOy0d4SSw	Surgical
				135	科普花苑|化疗副作用之手足综合征	Science Pop Garden | Chemotherapy Side Effects - Hand-Foot Syndrome	https://mp.weixin.qq.com/s/G3sAfJWd7Dt_KxOgamIF0A	Medical
				136	乳腺癌内分泌治疗知多少？	How Much Do You Know About Endocrine Therapy for Breast Cancer?	https://mp.weixin.qq.com/s/jAA1RojkxJpaNu6_el8zCw	Medical
