# Supplementary material for: Comparative readability of information on different treatment options for breast cancer, based on WeChat public accounts
Source: PLoS One. 2025 Jan 24;20(1):e0317032. doi: 10.1371/journal.pone.0317032 (PMC11759364; doi:10.1371/journal.pone.0317032)
Supplement: S3 File — (XLSX) [file pone.0317032.s003.xlsx]

## Sheet: treatment options
SAM scores across dimensions and items based on treatment options (n=136)
Notes: a. Category: treatment options for breast cancer are classified as surgery, medical treatment, complementary and alternative medicine (CAM), and comprehensive treatment. b. Capital letters (A, B, C, etc) represent the items of each dimension. c. Each item is rated from 0 to 2 (0, “not suitable”; 1, “adequate”; 2, “superior”). d. The dimension scores and sum scores of the scale are calculat…
Article number	Category	Content					Literacy demand					Graphics						Layout and typography				Learning stimulation and motivation				Cultural appropriateness			Sum scores
		A	B	C	D	dimension scores	A	B	C	D	dimension scores	A	B	C	D	E	dimension scores	A	B	C	dimension scores	A	B	C	dimension scores	A	B	dimension scores
1	CAM	2	2	2	2	100	1	1	0	2	50	2	2	0	1	1	60	2	1	2	83.3333	1	2	2	83.3333	2	2	100	73.8095
2	CAM	2	2	2	0	75	1	2	0	2	62.5	2	1	0	0	1	40	2	1	2	83.3333	1	2	2	83.3333	2	2	100	66.6667
3	CAM	2	1	2	0	62.5	0	2	0	2	50	2	1	0	1	1	50	2	1	2	83.3333	0	1	1	33.3333	1	2	75	54.7619
4	Comprehensive treatment	2	1	1	0	50	0	1	0	1	25	2	1	0	0	1	40	2	1	0	50	1	2	1	66.6667	1	1	50	42.8571
5	Medical treatment	2	1	2	0	62.5	1	2	0	2	62.5	2	2	0	0	1	50	2	1	2	83.3333	1	0	1	33.3333	2	1	75	57.1429
6	Medical treatment	2	1	2	0	62.5	1	2	0	2	62.5	2	1	0	1	1	50	2	1	2	83.3333	1	0	2	50	2	1	75	59.5238
7	CAM	2	2	2	2	100	0	2	0	2	50	2	1	0	0	1	40	2	1	2	83.3333	0	2	2	66.6667	2	1	75	64.2857
8	CAM	2	2	2	2	100	1	2	0	2	62.5	2	1	0	0	1	40	2	1	2	83.3333	1	2	2	83.3333	2	1	75	69.0476
9	Medical treatment	2	2	2	0	75	1	2	1	2	75	2	1	0	0	2	50	2	1	2	83.3333	1	2	2	83.3333	2	1	75	66.6667
10	CAM	2	2	2	0	75	2	1	0	2	62.5	2	1	0	0	1	40	2	1	0	50	1	2	2	83.3333	2	1	75	59.5238
11	Comprehensive treatment	2	2	2	1	87.5	0	2	1	2	62.5	2	1	0	0	1	40	2	1	2	83.3333	0	2	2	66.6667	2	1	75	64.2857
12	Surgical treatment	2	0	1	2	62.5	1	1	0	2	50	2	2	0	0	0	40	2	1	2	83.3333	1	0	2	50	1	1	50	54.7619
13	Medical treatment	2	1	1	2	75	1	1	0	2	50	2	1	0	0	1	40	2	1	2	83.3333	1	1	2	66.6667	1	1	50	57.1429
14	Surgical treatment	2	0	2	0	50	0	2	0	2	50	2	1	0	0	0	30	2	1	2	83.3333	0	0	1	16.6667	2	1	75	47.619
15	CAM	2	0	0	1	37.5	1	0	0	1	25	2	1	0	0	2	50	2	1	2	83.3333	1	0	2	50	1	1	50	42.8571
16	Medical treatment	2	0	0	0	25	0	0	0	2	25	0	0	0	0	1	10	2	1	0	50	0	0	1	16.6667	0	1	25	21.4286
17	Comprehensive treatment	2	0	0	2	50	1	0	0	2	37.5	2	2	0	0	2	60	2	1	2	83.3333	1	0	1	33.3333	0	1	25	45.2381
18	Medical treatment	2	0	0	0	25	0	0	0	2	25	0	0	0	0	1	10	2	1	0	50	0	0	0	0	0	1	25	19.0476
19	Medical treatment	2	0	0	0	25	0	0	0	2	25	0	0	0	0	1	10	2	1	0	50	0	0	2	33.3333	0	1	25	23.8095
20	Medical treatment	2	0	0	0	25	0	0	0	1	12.5	0	1	1	0	1	30	2	1	2	83.3333	1	0	1	33.3333	0	1	25	30.9524
21	Medical treatment	2	0	0	1	37.5	0	0	0	2	25	1	2	1	0	1	50	2	1	2	83.3333	0	0	1	16.6667	0	1	25	38.0952
22	CAM	2	0	2	0	50	0	0	0	2	25	2	2	1	0	2	70	2	1	2	83.3333	1	0	2	50	0	1	25	47.619
23	Medical treatment	2	0	0	0	25	0	0	0	1	12.5	2	1	0	0	1	40	2	1	0	50	1	0	1	33.3333	0	1	25	28.5714
24	Medical treatment	2	2	2	0	75	1	2	0	2	62.5	2	1	0	0	2	50	2	1	2	83.3333	1	0	2	50	2	1	75	59.5238
25	Medical treatment	2	0	2	0	50	1	2	0	2	62.5	0	0	0	0	2	20	2	1	2	83.3333	1	0	2	50	2	1	75	47.619
26	Medical treatment	2	0	1	0	37.5	1	1	0	2	50	2	1	1	0	2	60	2	1	2	83.3333	0	0	2	33.3333	1	1	50	47.619
27	CAM	2	1	2	1	75	1	2	0	2	62.5	2	1	0	0	0	30	2	1	2	83.3333	1	2	2	83.3333	2	1	75	64.2857
28	Medical treatment	2	0	2	0	50	1	2	0	2	62.5	2	1	0	0	1	40	2	2	2	100	1	0	2	50	2	1	75	57.1429
29	Medical treatment	2	0	1	0	37.5	1	1	0	2	50	2	1	0	0	2	50	2	1	2	83.3333	1	0	2	50	2	1	75	50
30	CAM	2	2	2	2	100	1	2	0	1	50	2	2	0	0	1	50	2	1	2	83.3333	1	2	2	83.3333	2	1	75	69.0476
31	Surgical treatment	2	1	1	0	50	1	2	0	0	37.5	2	1	0	0	1	40	2	0	0	33.3333	1	0	2	50	2	1	75	42.8571
32	Comprehensive treatment	2	0	1	0	37.5	0	1	0	2	37.5	2	2	0	0	1	50	2	1	2	83.3333	0	0	2	33.3333	1	1	50	45.2381
33	Comprehensive treatment	2	0	1	0	37.5	1	1	0	0	25	0	1	1	0	0	20	2	0	0	33.3333	1	0	2	50	1	1	50	33.3333
34	Surgical treatment	2	0	1	0	37.5	1	1	1	2	62.5	2	1	0	0	0	30	2	1	2	83.3333	1	0	2	50	1	1	50	50
35	Medical treatment	2	0	1	0	37.5	1	1	0	2	50	2	2	0	0	2	60	2	1	2	83.3333	0	0	2	33.3333	1	1	50	47.619
36	CAM	2	0	2	0	50	1	1	0	1	37.5	0	0	0	0	1	10	2	1	1	66.6667	1	0	0	16.6667	2	1	75	35.7143
37	Medical treatment	1	0	1	2	50	1	1	0	2	50	0	0	0	0	2	20	2	1	2	83.3333	1	0	2	50	1	1	50	42.8571
38	Surgical treatment	2	2	2	0	75	1	1	0	1	37.5	2	0	0	0	0	20	2	1	2	83.3333	1	1	2	66.6667	1	1	50	52.381
39	Comprehensive treatment	2	2	2	1	87.5	0	2	1	2	62.5	2	1	0	0	1	40	2	1	2	83.3333	0	0	2	33.3333	2	1	75	59.5238
40	Medical treatment	2	0	1	0	37.5	0	1	0	2	37.5	2	1	0	0	2	50	2	1	0	50	0	0	2	33.3333	1	1	50	38.0952
41	Medical treatment	2	0	1	0	37.5	1	1	1	2	62.5	2	1	0	0	1	40	2	1	2	83.3333	1	1	2	66.6667	2	1	75	54.7619
42	Medical treatment	2	2	2	0	75	1	2	0	2	62.5	2	2	0	0	2	60	2	1	2	83.3333	1	0	2	50	2	1	75	61.9048
43	CAM	2	0	1	0	37.5	1	0	0	0	12.5	2	1	0	0	1	40	2	1	0	50	1	0	2	50	0	1	25	33.3333
44	Surgical treatment	2	2	2	0	75	1	2	1	2	75	2	2	0	0	2	60	2	1	0	50	1	0	2	50	2	1	75	59.5238
45	Comprehensive treatment	2	0	1	1	50	1	1	0	2	50	2	1	0	0	1	40	2	1	2	83.3333	1	0	2	50	1	1	50	50
46	CAM	2	2	2	2	100	1	1	0	2	50	2	1	0	0	1	40	2	1	2	83.3333	2	2	2	100	2	1	75	69.0476
47	Surgical treatment	2	2	2	0	75	1	1	0	0	25	2	2	0	2	1	70	2	1	0	50	1	0	2	50	1	2	75	54.7619
48	CAM	1	2	2	0	62.5	0	2	0	1	37.5	2	1	0	0	0	30	2	1	2	83.3333	0	0	1	16.6667	2	0	50	45.2381
49	Comprehensive treatment	2	2	2	1	87.5	1	2	0	2	62.5	2	1	0	0	1	40	2	1	2	83.3333	0	2	2	66.6667	2	1	75	64.2857
50	CAM	2	0	2	1	62.5	2	2	0	2	75	2	2	0	1	0	50	2	1	2	83.3333	1	0	2	50	2	2	100	66.6667
51	Medical treatment	2	0	2	0	50	0	2	1	0	37.5	2	2	0	0	0	40	2	0	0	33.3333	0	0	1	16.6667	2	1	75	40.4762
52	Medical treatment	2	2	2	0	75	1	2	0	2	62.5	0	0	0	0	1	10	2	1	0	50	1	2	2	83.3333	2	1	75	52.381
53	Surgical treatment	2	0	2	0	50	0	2	0	2	50	2	1	0	0	1	40	2	1	2	83.3333	0	0	2	33.3333	2	1	75	50
54	Medical treatment	2	0	2	0	50	1	1	0	2	50	0	0	0	0	2	20	2	1	0	50	0	0	2	33.3333	2	1	75	38.0952
55	Surgical treatment	1	0	2	0	37.5	1	2	1	1	62.5	2	1	0	0	1	40	2	1	1	66.6667	1	2	2	83.3333	2	1	75	54.7619
56	Comprehensive treatment	2	0	0	0	25	0	0	0	2	25	2	1	0	1	0	40	2	1	2	83.3333	0	0	2	33.3333	0	1	25	38.0952
57	CAM	1	2	1	0	50	1	2	0	2	62.5	2	1	0	0	1	40	2	1	2	83.3333	1	2	2	83.3333	2	1	75	59.5238
58	Surgical treatment	2	1	2	0	62.5	1	2	0	2	62.5	2	1	0	1	0	40	2	1	2	83.3333	1	2	2	83.3333	2	1	75	64.2857
59	CAM	2	2	2	0	75	2	2	0	2	75	2	2	0	0	1	50	2	1	2	83.3333	1	2	2	83.3333	2	1	75	69.0476
60	Medical treatment	2	0	1	1	50	1	1	1	2	62.5	2	1	0	0	0	30	2	1	2	83.3333	1	0	2	50	2	1	75	54.7619
61	CAM	2	1	1	1	62.5	0	2	0	2	50	2	1	0	0	2	50	2	1	2	83.3333	0	0	2	33.3333	2	1	75	52.381
62	Medical treatment	1	0	0	0	12.5	0	0	0	2	25	2	1	0	0	0	30	2	1	2	83.3333	0	0	2	33.3333	0	1	25	33.3333
63	Medical treatment	2	0	1	0	37.5	0	1	1	2	50	2	1	0	0	0	30	2	1	2	83.3333	0	0	2	33.3333	0	1	25	42.8571
64	Comprehensive treatment	2	0	2	0	50	1	1	0	2	50	2	1	0	0	1	40	2	1	2	83.3333	1	0	1	33.3333	1	1	50	47.619
65	Comprehensive treatment	2	0	0	1	37.5	0	0	1	2	37.5	0	0	0	0	0	0	2	1	2	83.3333	0	0	1	16.6667	1	1	50	33.3333
66	Medical treatment	2	0	1	1	50	0	2	0	0	25	0	0	0	0	0	0	1	0	0	16.6667	0	0	1	16.6667	2	1	75	26.1905
67	Medical treatment	2	0	1	0	37.5	1	2	1	2	75	2	1	0	0	2	50	2	1	2	83.3333	1	0	1	33.3333	2	1	75	52.381
68	Surgical treatment	2	0	2	0	50	1	2	0	2	62.5	2	1	0	0	2	50	2	1	2	83.3333	1	0	2	50	2	1	75	54.7619
69	Medical treatment	2	0	2	0	50	1	2	0	2	62.5	2	0	0	0	2	40	2	1	2	83.3333	1	0	2	50	2	1	75	52.381
70	Medical treatment	2	0	1	0	37.5	1	1	1	2	62.5	1	1	0	0	2	40	2	1	2	83.3333	1	0	2	50	1	1	50	47.619
71	Surgical treatment	2	0	0	0	25	0	1	0	0	12.5	0	0	0	0	0	0	1	0	0	16.6667	0	0	0	0	1	1	50	14.2857
72	Medical treatment	2	2	2	1	87.5	1	1	0	2	50	2	2	0	2	1	70	2	1	2	83.3333	1	2	2	83.3333	2	1	75	71.4286
73	Medical treatment	2	1	2	1	75	1	2	0	2	62.5	2	2	0	2	1	70	2	1	2	83.3333	1	0	1	33.3333	2	1	75	64.2857
74	CAM	2	2	2	0	75	1	2	1	2	75	2	2	1	2	2	90	2	1	2	83.3333	1	2	2	83.3333	2	1	75	76.1905
75	Medical treatment	2	0	0	0	25	0	0	0	2	25	1	1	0	0	2	40	2	1	1	66.6667	1	0	1	33.3333	0	1	25	30.9524
76	Medical treatment	1	0	1	1	37.5	1	1	0	2	50	1	2	1	0	1	50	2	1	2	83.3333	1	0	2	50	1	1	50	50
77	Comprehensive treatment	2	2	2	0	75	1	2	0	2	62.5	2	1	0	0	1	40	2	1	0	50	1	2	2	83.3333	2	1	75	59.5238
78	Medical treatment	2	0	0	0	25	0	0	0	1	12.5	1	1	0	1	1	40	2	1	2	83.3333	1	0	1	33.3333	0	1	25	33.3333
79	Surgical treatment	2	0	0	0	25	0	1	0	2	37.5	2	2	0	2	0	60	2	1	2	83.3333	0	0	2	33.3333	1	1	50	47.619
80	Medical treatment	2	1	1	0	50	1	2	0	2	62.5	2	1	0	0	0	30	2	1	0	50	1	2	2	83.3333	2	1	75	54.7619
81	Medical treatment	2	1	1	2	75	0	1	1	2	50	2	1	1	1	1	60	2	1	2	83.3333	0	1	2	50	2	1	75	61.9048
82	Surgical treatment	2	2	2	0	75	1	2	1	2	75	1	1	0	0	2	40	2	1	2	83.3333	1	2	2	83.3333	1	1	50	61.9048
83	Surgical treatment	2	0	2	1	62.5	0	2	0	2	50	1	1	0	0	1	30	2	1	2	83.3333	0	0	1	16.6667	2	1	75	47.619
84	Comprehensive treatment	2	0	2	0	50	1	2	0	2	62.5	2	1	0	0	0	30	2	1	2	83.3333	1	0	2	50	2	1	75	54.7619
85	Medical treatment	2	0	1	0	37.5	1	0	1	2	50	0	0	0	0	2	20	2	1	2	83.3333	1	0	1	33.3333	1	1	50	38.0952
86	Medical treatment	2	0	2	0	50	1	2	1	1	62.5	0	0	0	0	2	20	2	1	2	83.3333	0	0	2	33.3333	2	1	75	45.2381
87	Medical treatment	2	0	1	0	37.5	0	0	0	2	25	0	0	0	0	2	20	2	1	0	50	0	0	1	16.6667	0	1	25	23.8095
88	Medical treatment	2	0	1	0	37.5	1	1	0	2	50	0	0	0	0	2	20	2	1	2	83.3333	0	0	2	33.3333	2	1	75	40.4762
89	Medical treatment	1	0	0	0	12.5	0	1	0	2	37.5	2	1	0	0	1	40	2	1	2	83.3333	1	1	1	50	1	1	50	40.4762
90	Medical treatment	2	0	1	0	37.5	1	0	0	1	25	2	1	0	0	0	30	2	1	2	83.3333	0	0	2	33.3333	0	1	25	38.0952
91	Medical treatment	2	0	0	0	25	1	0	1	2	50	2	1	0	0	1	40	2	1	2	83.3333	1	0	1	33.3333	0	1	25	40.4762
92	Medical treatment	2	0	0	0	25	0	0	0	1	12.5	2	0	2	0	1	50	1	1	0	33.3333	0	0	2	33.3333	0	1	25	28.5714
93	Medical treatment	2	0	0	0	25	0	0	0	2	25	0	0	0	0	0	0	2	1	2	83.3333	0	0	1	16.6667	0	1	25	26.1905
94	CAM	2	1	2	1	75	0	1	0	1	25	2	1	0	0	2	50	2	1	2	83.3333	0	1	2	50	2	1	75	52.381
95	Medical treatment	2	1	1	0	50	2	1	0	2	62.5	0	0	0	0	2	20	2	1	2	83.3333	1	0	2	50	1	1	50	45.2381
96	Comprehensive treatment	2	2	1	0	62.5	1	1	0	2	50	2	2	0	0	1	50	2	1	2	83.3333	1	2	2	83.3333	1	1	50	59.5238
97	Medical treatment	2	0	1	0	37.5	1	1	0	1	37.5	2	1	0	0	2	50	2	1	2	83.3333	1	1	2	66.6667	1	1	50	47.619
98	CAM	2	1	2	0	62.5	1	2	0	2	62.5	0	0	0	0	0	0	2	1	2	83.3333	1	1	1	50	1	1	50	47.619
99	Comprehensive treatment	2	0	2	0	50	1	1	0	2	50	0	0	1	0	1	20	2	1	2	83.3333	1	0	1	33.3333	1	1	50	42.8571
100	Medical treatment	2	0	2	1	62.5	0	1	1	1	37.5	2	1	0	0	0	30	2	1	2	83.3333	0	2	1	50	1	1	50	50
101	Medical treatment	2	0	1	0	37.5	1	1	1	2	62.5	2	1	1	2	1	70	2	1	2	83.3333	1	1	2	66.6667	1	1	50	59.5238
102	Surgical treatment	2	0	0	0	25	0	0	0	1	12.5	0	1	1	0	0	20	2	1	1	66.6667	0	0	1	16.6667	0	1	25	26.1905
103	Medical treatment	2	0	1	1	50	1	1	0	2	50	2	1	0	0	1	40	2	1	2	83.3333	1	1	2	66.6667	1	1	50	52.381
104	Medical treatment	2	0	0	2	50	0	1	0	2	37.5	0	1	2	0	1	40	2	1	2	83.3333	1	0	0	16.6667	1	1	50	42.8571
105	Medical treatment	2	0	2	0	50	1	1	0	2	50	0	0	0	0	1	10	2	1	2	83.3333	1	0	2	50	1	1	50	42.8571
106	CAM	2	2	2	0	75	2	2	1	0	62.5	2	1	0	0	1	40	2	1	2	83.3333	0	2	2	66.6667	2	2	100	64.2857
107	Medical treatment	2	0	1	0	37.5	1	1	1	2	62.5	2	1	0	0	1	40	2	1	0	50	0	1	1	33.3333	1	1	50	42.8571
108	Medical treatment	2	1	2	0	62.5	2	1	0	2	62.5	2	1	0	0	1	40	1	0	1	33.3333	0	0	2	33.3333	2	1	75	47.619
109	Surgical treatment	2	1	2	2	87.5	1	1	0	2	50	2	1	0	0	2	50	2	1	2	83.3333	1	0	1	33.3333	1	1	50	54.7619
110	Medical treatment	2	0	2	0	50	1	2	0	2	62.5	0	0	0	0	1	10	2	1	1	66.6667	0	0	1	16.6667	2	1	75	40.4762
111	Medical treatment	2	2	2	2	100	1	2	0	2	62.5	2	1	0	0	2	50	2	1	1	66.6667	1	2	2	83.3333	2	1	75	66.6667
112	Medical treatment	1	0	0	0	12.5	0	0	0	2	25	2	1	0	0	2	50	2	1	2	83.3333	0	0	1	16.6667	0	1	25	30.9524
113	Medical treatment	2	0	1	0	37.5	1	1	0	1	37.5	2	1	0	0	1	40	2	1	2	83.3333	1	0	1	33.3333	1	1	50	42.8571
114	Medical treatment	1	0	2	1	50	1	1	0	1	37.5	2	1	0	0	1	40	2	1	2	83.3333	1	1	2	66.6667	1	1	50	50
115	Surgical treatment	1	0	0	1	25	1	0	0	1	25	1	2	0	1	1	50	2	1	2	83.3333	1	0	0	16.6667	0	1	25	35.7143
116	Medical treatment	2	0	1	0	37.5	1	1	1	2	62.5	2	2	0	2	1	70	2	1	2	83.3333	1	0	1	33.3333	1	1	50	54.7619
117	Medical treatment	2	0	1	0	37.5	2	1	1	2	75	1	2	1	0	1	50	2	1	2	83.3333	1	0	1	33.3333	1	1	50	52.381
118	Medical treatment	2	2	2	1	87.5	1	2	0	2	62.5	2	1	0	0	2	50	2	1	2	83.3333	1	0	2	50	2	1	75	61.9048
119	Surgical treatment	2	1	2	1	75	1	2	0	2	62.5	2	1	0	0	1	40	2	1	2	83.3333	1	2	2	83.3333	2	1	75	64.2857
120	Medical treatment	2	2	2	0	75	1	2	1	1	62.5	2	2	0	0	1	50	2	1	1	66.6667	1	2	2	83.3333	2	1	75	64.2857
121	Medical treatment	2	1	2	0	62.5	1	2	1	1	62.5	0	0	0	0	0	0	1	1	2	66.6667	1	1	1	50	2	1	75	47.619
122	Medical treatment	2	2	2	0	75	1	2	0	2	62.5	2	1	0	0	0	30	2	2	1	83.3333	1	2	2	83.3333	2	1	75	64.2857
123	CAM	2	2	2	0	75	2	2	0	2	75	2	1	0	0	0	30	2	1	1	66.6667	1	2	2	83.3333	2	1	75	64.2857
124	CAM	2	2	2	0	75	1	2	1	2	75	2	1	0	0	0	30	2	1	2	83.3333	1	2	2	83.3333	2	1	75	66.6667
125	Medical treatment	2	1	0	0	37.5	0	1	0	1	25	2	1	2	0	1	60	2	1	2	83.3333	0	1	0	16.6667	1	1	50	42.8571
126	Medical treatment	2	2	2	1	87.5	1	1	0	2	50	2	2	0	2	2	80	2	1	2	83.3333	1	1	2	66.6667	1	1	50	66.6667
127	Medical treatment	2	1	1	2	75	1	1	1	2	62.5	2	2	1	0	1	60	2	1	2	83.3333	1	1	2	66.6667	1	1	50	64.2857
128	CAM	2	2	2	2	100	1	2	0	0	37.5	2	1	0	0	2	50	2	1	0	50	1	2	2	83.3333	2	1	75	59.5238
129	CAM	2	2	2	0	75	1	2	0	2	62.5	2	1	1	0	2	60	2	1	1	66.6667	0	2	2	66.6667	2	1	75	61.9048
130	Medical treatment	1	0	0	0	12.5	1	0	0	1	25	0	1	0	0	1	20	2	1	2	83.3333	1	0	0	16.6667	0	1	25	26.1905
131	Medical treatment	2	0	0	2	50	0	0	0	0	0	0	1	0	0	0	10	2	1	0	50	0	1	0	16.6667	1	1	50	26.1905
132	Comprehensive treatment	2	0	0	2	50	1	0	0	1	25	0	0	0	0	1	10	2	1	2	83.3333	1	0	1	33.3333	0	1	25	33.3333
133	Medical treatment	2	2	2	1	87.5	1	1	1	2	62.5	2	2	1	0	1	60	2	1	0	50	1	2	2	83.3333	2	1	75	66.6667
134	Surgical treatment	2	1	1	0	50	1	1	1	2	62.5	2	1	0	0	1	40	2	1	1	66.6667	1	1	1	50	1	1	50	50
135	Medical treatment	2	0	2	0	50	1	1	0	2	50	2	2	0	0	1	50	2	1	2	83.3333	1	2	2	83.3333	2	1	75	59.5238
136	Medical treatment	2	2	1	0	62.5	1	1	0	2	50	2	2	0	0	1	50	2	1	2	83.3333	1	1	1	50	1	1	50	54.7619

## Sheet: medical treatment subgroup
SAM scores across dimensions and items based on medical treatment subgroup (n=74)
Notes: a. Category: medical treatment for breast cancer are classified as radiation therapy, chemotherapy, endocrine therapy, targeted therapy, clinical trials and other. b. Capital letters (A, B, C, etc) represent the items of each dimension. c. Each item is rated from 0 to 2 (0, “not suitable”; 1, “adequate”; 2, “superior”). d. The dimension scores and sum scores of the scale are calculated as …
Article number	Category	Content					Literacy demand					Graphics						Layout and typography				Learning stimulation and motivation				Cultural appropriateness			Sum scores
		A	B	C	D	dimension scores	A	B	C	D	dimension scores	A	B	C	D	E	dimension scores	A	B	C	dimension scores	A	B	C	dimension scores	A	B	dimension scores
5	Targeted therapy	2	1	2	0	62.5	1	2	0	2	62.5	2	2	0	0	1	50	2	1	2	83.3333	1	0	1	33.3333	2	1	75	57.1429
6	Radiation therapy	2	1	2	0	62.5	1	2	0	2	62.5	2	1	0	1	1	50	2	1	2	83.3333	1	0	2	50	2	1	75	59.5238
9	Radiation therapy	2	2	2	0	75	1	2	1	2	75	2	1	0	0	2	50	2	1	2	83.3333	1	2	2	83.3333	2	1	75	66.6667
13	Other	2	1	1	2	75	1	1	0	2	50	2	1	0	0	1	40	2	1	2	83.3333	1	1	2	66.6667	1	1	50	57.1429
16	Clinical trials	2	0	0	0	25	0	0	0	2	25	0	0	0	0	1	10	2	1	0	50	0	0	1	16.6667	0	1	25	21.4286
18	Clinical trials	2	0	0	0	25	0	0	0	2	25	0	0	0	0	1	10	2	1	0	50	0	0	0	0	0	1	25	19.0476
19	Other	2	0	0	0	25	0	0	0	2	25	0	0	0	0	1	10	2	1	0	50	0	0	2	33.3333	0	1	25	23.8095
20	Endocrine therapy	2	0	0	0	25	0	0	0	1	12.5	0	1	1	0	1	30	2	1	2	83.3333	1	0	1	33.3333	0	1	25	30.9524
21	Other	2	0	0	1	37.5	0	0	0	2	25	1	2	1	0	1	50	2	1	2	83.3333	0	0	1	16.6667	0	1	25	38.0952
23	Targeted therapy	2	0	0	0	25	0	0	0	1	12.5	2	1	0	0	1	40	2	1	0	50	1	0	1	33.3333	0	1	25	28.5714
24	Radiation therapy	2	2	2	0	75	1	2	0	2	62.5	2	1	0	0	2	50	2	1	2	83.3333	1	0	2	50	2	1	75	59.5238
25	Clinical trials	2	0	2	0	50	1	2	0	2	62.5	0	0	0	0	2	20	2	1	2	83.3333	1	0	2	50	2	1	75	47.619
26	Other	2	0	1	0	37.5	1	1	0	2	50	2	1	1	0	2	60	2	1	2	83.3333	0	0	2	33.3333	1	1	50	47.619
28	Chemotherapy	2	0	2	0	50	1	2	0	2	62.5	2	1	0	0	1	40	2	2	2	100	1	0	2	50	2	1	75	57.1429
29	Other	2	0	1	0	37.5	1	1	0	2	50	2	1	0	0	2	50	2	1	2	83.3333	1	0	2	50	2	1	75	50
35	Chemotherapy	2	0	1	0	37.5	1	1	0	2	50	2	2	0	0	2	60	2	1	2	83.3333	0	0	2	33.3333	1	1	50	47.619
37	Other	1	0	1	2	50	1	1	0	2	50	0	0	0	0	2	20	2	1	2	83.3333	1	0	2	50	1	1	50	42.8571
40	Clinical trials	2	0	1	0	37.5	0	1	0	2	37.5	2	1	0	0	2	50	2	1	0	50	0	0	2	33.3333	1	1	50	38.0952
41	Chemotherapy	2	0	1	0	37.5	1	1	1	2	62.5	2	1	0	0	1	40	2	1	2	83.3333	1	1	2	66.6667	2	1	75	54.7619
42	Other	2	2	2	0	75	1	2	0	2	62.5	2	2	0	0	2	60	2	1	2	83.3333	1	0	2	50	2	1	75	61.9048
51	Chemotherapy	2	0	2	0	50	0	2	1	0	37.5	2	2	0	0	0	40	2	0	0	33.3333	0	0	1	16.6667	2	1	75	40.4762
52	Other	2	2	2	0	75	1	2	0	2	62.5	0	0	0	0	1	10	2	1	0	50	1	2	2	83.3333	2	1	75	52.381
54	Clinical trials	2	0	2	0	50	1	1	0	2	50	0	0	0	0	2	20	2	1	0	50	0	0	2	33.3333	2	1	75	38.0952
60	Endocrine therapy	2	0	1	1	50	1	1	1	2	62.5	2	1	0	0	0	30	2	1	2	83.3333	1	0	2	50	2	1	75	54.7619
62	Other	1	0	0	0	12.5	0	0	0	2	25	2	1	0	0	0	30	2	1	2	83.3333	0	0	2	33.3333	0	1	25	33.3333
63	Endocrine therapy	2	0	1	0	37.5	0	1	1	2	50	2	1	0	0	0	30	2	1	2	83.3333	0	0	2	33.3333	0	1	25	42.8571
66	Chemotherapy	2	0	1	1	50	0	2	0	0	25	0	0	0	0	0	0	1	0	0	16.6667	0	0	1	16.6667	2	1	75	26.1905
67	Chemotherapy	2	0	1	0	37.5	1	2	1	2	75	2	1	0	0	2	50	2	1	2	83.3333	1	0	1	33.3333	2	1	75	52.381
69	Chemotherapy	2	0	2	0	50	1	2	0	2	62.5	2	0	0	0	2	40	2	1	2	83.3333	1	0	2	50	2	1	75	52.381
70	Targeted therapy	2	0	1	0	37.5	1	1	1	2	62.5	1	1	0	0	2	40	2	1	2	83.3333	1	0	2	50	1	1	50	47.619
72	Endocrine therapy	2	2	2	1	87.5	1	1	0	2	50	2	2	0	2	1	70	2	1	2	83.3333	1	2	2	83.3333	2	1	75	71.4286
73	Chemotherapy	2	1	2	1	75	1	2	0	2	62.5	2	2	0	2	1	70	2	1	2	83.3333	1	0	1	33.3333	2	1	75	64.2857
75	Other	2	0	0	0	25	0	0	0	2	25	1	1	0	0	2	40	2	1	1	66.6667	1	0	1	33.3333	0	1	25	30.9524
76	Targeted therapy	1	0	1	1	37.5	1	1	0	2	50	1	2	1	0	1	50	2	1	2	83.3333	1	0	2	50	1	1	50	50
78	Targeted therapy	2	0	0	0	25	0	0	0	1	12.5	1	1	0	1	1	40	2	1	2	83.3333	1	0	1	33.3333	0	1	25	33.3333
80	Chemotherapy	2	1	1	0	50	1	2	0	2	62.5	2	1	0	0	0	30	2	1	0	50	1	2	2	83.3333	2	1	75	54.7619
81	Targeted therapy	2	1	1	2	75	0	1	1	2	50	2	1	1	1	1	60	2	1	2	83.3333	0	1	2	50	2	1	75	61.9048
85	Clinical trials	2	0	1	0	37.5	1	0	1	2	50	0	0	0	0	2	20	2	1	2	83.3333	1	0	1	33.3333	1	1	50	38.0952
86	Clinical trials	2	0	2	0	50	1	2	1	1	62.5	0	0	0	0	2	20	2	1	2	83.3333	0	0	2	33.3333	2	1	75	45.2381
87	Clinical trials	2	0	1	0	37.5	0	0	0	2	25	0	0	0	0	2	20	2	1	0	50	0	0	1	16.6667	0	1	25	23.8095
88	Clinical trials	2	0	1	0	37.5	1	1	0	2	50	0	0	0	0	2	20	2	1	2	83.3333	0	0	2	33.3333	2	1	75	40.4762
89	Endocrine therapy	1	0	0	0	12.5	0	1	0	2	37.5	2	1	0	0	1	40	2	1	2	83.3333	1	1	1	50	1	1	50	40.4762
90	Clinical trials	2	0	1	0	37.5	1	0	0	1	25	2	1	0	0	0	30	2	1	2	83.3333	0	0	2	33.3333	0	1	25	38.0952
91	Other	2	0	0	0	25	1	0	1	2	50	2	1	0	0	1	40	2	1	2	83.3333	1	0	1	33.3333	0	1	25	40.4762
92	Clinical trials	2	0	0	0	25	0	0	0	1	12.5	2	0	2	0	1	50	1	1	0	33.3333	0	0	2	33.3333	0	1	25	28.5714
93	Clinical trials	2	0	0	0	25	0	0	0	2	25	0	0	0	0	0	0	2	1	2	83.3333	0	0	1	16.6667	0	1	25	26.1905
95	Radiation therapy	2	1	1	0	50	2	1	0	2	62.5	0	0	0	0	2	20	2	1	2	83.3333	1	0	2	50	1	1	50	45.2381
97	Chemotherapy	2	0	1	0	37.5	1	1	0	1	37.5	2	1	0	0	2	50	2	1	2	83.3333	1	1	2	66.6667	1	1	50	47.619
100	Targeted therapy	2	0	2	1	62.5	0	1	1	1	37.5	2	1	0	0	0	30	2	1	2	83.3333	0	2	1	50	1	1	50	50
101	Chemotherapy	2	0	1	0	37.5	1	1	1	2	62.5	2	1	1	2	1	70	2	1	2	83.3333	1	1	2	66.6667	1	1	50	59.5238
103	Chemotherapy	2	0	1	1	50	1	1	0	2	50	2	1	0	0	1	40	2	1	2	83.3333	1	1	2	66.6667	1	1	50	52.381
104	Targeted therapy	2	0	0	2	50	0	1	0	2	37.5	0	1	2	0	1	40	2	1	2	83.3333	1	0	0	16.6667	1	1	50	42.8571
105	Radiation therapy	2	0	2	0	50	1	1	0	2	50	0	0	0	0	1	10	2	1	2	83.3333	1	0	2	50	1	1	50	42.8571
107	Chemotherapy	2	0	1	0	37.5	1	1	1	2	62.5	2	1	0	0	1	40	2	1	0	50	0	1	1	33.3333	1	1	50	42.8571
108	Chemotherapy	2	1	2	0	62.5	2	1	0	2	62.5	2	1	0	0	1	40	1	0	1	33.3333	0	0	2	33.3333	2	1	75	47.619
110	Clinical trials	2	0	2	0	50	1	2	0	2	62.5	0	0	0	0	1	10	2	1	1	66.6667	0	0	1	16.6667	2	1	75	40.4762
11	Chemotherapy	2	2	2	2	100	1	2	0	2	62.5	2	1	0	0	2	50	2	1	1	66.6667	1	2	2	83.3333	2	1	75	66.6667
112	Endocrine therapy	1	0	0	0	12.5	0	0	0	2	25	2	1	0	0	2	50	2	1	2	83.3333	0	0	1	16.6667	0	1	25	30.9524
113	Chemotherapy	2	0	1	0	37.5	1	1	0	1	37.5	2	1	0	0	1	40	2	1	2	83.3333	1	0	1	33.3333	1	1	50	42.8571
114	Chemotherapy	1	0	2	1	50	1	1	0	1	37.5	2	1	0	0	1	40	2	1	2	83.3333	1	1	2	66.6667	1	1	50	50
116	Chemotherapy	2	0	1	0	37.5	1	1	1	2	62.5	2	2	0	2	1	70	2	1	2	83.3333	1	0	1	33.3333	1	1	50	54.7619
117	Other	2	0	1	0	37.5	2	1	1	2	75	1	2	1	0	1	50	2	1	2	83.3333	1	0	1	33.3333	1	1	50	52.381
118	Chemotherapy	2	2	2	1	87.5	1	2	0	2	62.5	2	1	0	0	2	50	2	1	2	83.3333	1	0	2	50	2	1	75	61.9048
120	Chemotherapy	2	2	2	0	75	1	2	1	1	62.5	2	2	0	0	1	50	2	1	1	66.6667	1	2	2	83.3333	2	1	75	64.2857
121	Chemotherapy	2	1	2	0	62.5	1	2	1	1	62.5	0	0	0	0	0	0	1	1	2	66.6667	1	1	1	50	2	1	75	47.619
122	Chemotherapy	2	2	2	0	75	1	2	0	2	62.5	2	1	0	0	0	30	2	2	1	83.3333	1	2	2	83.3333	2	1	75	64.2857
125	Chemotherapy	2	1	0	0	37.5	0	1	0	1	25	2	1	2	0	1	60	2	1	2	83.3333	0	1	0	16.6667	1	1	50	42.8571
126	Chemotherapy	2	2	2	1	87.5	1	1	0	2	50	2	2	0	2	2	80	2	1	2	83.3333	1	1	2	66.6667	1	1	50	66.6667
127	Chemotherapy	2	1	1	2	75	1	1	1	2	62.5	2	2	1	0	1	60	2	1	2	83.3333	1	1	2	66.6667	1	1	50	64.2857
130	Targeted therapy	1	0	0	0	12.5	1	0	0	1	25	0	1	0	0	1	20	2	1	2	83.3333	1	0	0	16.6667	0	1	25	26.1905
131	Targeted therapy	2	0	0	2	50	0	0	0	0	0	0	1	0	0	0	10	2	1	0	50	0	1	0	16.6667	1	1	50	26.1905
133	Chemotherapy	2	2	2	1	87.5	1	1	1	2	62.5	2	2	1	0	1	60	2	1	0	50	1	2	2	83.3333	2	1	75	66.6667
135	Chemotherapy	2	0	2	0	50	1	1	0	2	50	2	2	0	0	1	50	2	1	2	83.3333	1	2	2	83.3333	2	1	75	59.5238
136	Endocrine therapy	2	2	1	0	62.5	1	1	0	2	50	2	2	0	0	1	50	2	1	2	83.3333	1	1	1	50	1	1	50	54.7619

## Sheet: CAM
SAM scores across dimensions and items based on CAM subgroup (n=26)
Notes: a. Category: CAM for breast cancer are classified as complementary therapy and alternative therapy. b. Capital letters (A, B, C, etc) represent the items of each dimension. c. Each item is rated from 0 to 2 (0, “not suitable”; 1, “adequate”; 2, “superior”). d. The dimension scores and sum scores of the scale are calculated as a score rate (material score/total score × 100%).
Article number	Category	Content					Literacy demand					Graphics						Layout and typography				Learning stimulation and motivation				Cultural appropriateness			Sum scores
		A	B	C	D	dimension scores	A	B	C	D	dimension scores	A	B	C	D	E	dimension scores	A	B	C	dimension scores	A	B	C	dimension scores	A	B	dimension scores
1	Complementary medicine	2	2	2	2	100	1	1	0	2	50	2	2	0	1	1	60	2	1	2	83.3333	1	2	2	83.3333	2	2	100	73.8095
2	Complementary medicine	2	2	2	0	75	1	2	0	2	62.5	2	1	0	0	1	40	2	1	2	83.3333	1	2	2	83.3333	2	2	100	66.6667
3	Complementary medicine	2	1	2	0	62.5	0	2	0	2	50	2	1	0	1	1	50	2	1	2	83.3333	0	1	1	33.3333	1	2	75	54.7619
7	Complementary medicine	2	2	2	2	100	0	2	0	2	50	2	1	0	0	1	40	2	1	2	83.3333	0	2	2	66.6667	2	1	75	64.2857
8	Complementary medicine	2	2	2	2	100	1	2	0	2	62.5	2	1	0	0	1	40	2	1	2	83.3333	1	2	2	83.3333	2	1	75	69.0476
10	Complementary medicine	2	2	2	0	75	2	1	0	2	62.5	2	1	0	0	1	40	2	1	0	50	1	2	2	83.3333	2	1	75	59.5238
15	Alternative medicine	2	0	0	1	37.5	1	0	0	1	25	2	1	0	0	2	50	2	1	2	83.3333	1	0	2	50	1	1	50	42.8571
22	Alternative medicine	2	0	2	0	50	0	0	0	2	25	2	2	1	0	2	70	2	1	2	83.3333	1	0	2	50	0	1	25	47.619
27	Complementary medicine	2	1	2	1	75	1	2	0	2	62.5	2	1	0	0	0	30	2	1	2	83.3333	1	2	2	83.3333	2	1	75	64.2857
30	Complementary medicine	2	2	2	2	100	1	2	0	1	50	2	2	0	0	1	50	2	1	2	83.3333	1	2	2	83.3333	2	1	75	69.0476
36	Complementary medicine	2	0	2	0	50	1	1	0	1	37.5	0	0	0	0	1	10	2	1	1	66.6667	1	0	0	16.6667	2	1	75	35.7143
43	Alternative medicine	2	0	1	0	37.5	1	0	0	0	12.5	2	1	0	0	1	40	2	1	0	50	1	0	2	50	0	1	25	33.3333
46	Alternative medicine	2	2	2	2	100	1	1	0	2	50	2	1	0	0	1	40	2	1	2	83.3333	2	2	2	100	2	1	75	69.0476
48	Alternative medicine	1	2	2	0	62.5	0	2	0	1	37.5	2	1	0	0	0	30	2	1	2	83.3333	0	0	1	16.6667	2	0	50	45.2381
50	Complementary medicine	2	0	2	1	62.5	2	2	0	2	75	2	2	0	1	0	50	2	1	2	83.3333	1	0	2	50	2	2	100	66.6667
57	Complementary medicine	1	2	1	0	50	1	2	0	2	62.5	2	1	0	0	1	40	2	1	2	83.3333	1	2	2	83.3333	2	1	75	59.5238
59	Complementary medicine	2	2	2	0	75	2	2	0	2	75	2	2	0	0	1	50	2	1	2	83.3333	1	2	2	83.3333	2	1	75	69.0476
61	Complementary medicine	2	1	1	1	62.5	0	2	0	2	50	2	1	0	0	2	50	2	1	2	83.3333	0	0	2	33.3333	2	1	75	52.381
74	Complementary medicine	2	2	2	0	75	1	2	1	2	75	2	2	1	2	2	90	2	1	2	83.3333	1	2	2	83.3333	2	1	75	76.1905
94	Alternative medicine	2	1	2	1	75	0	1	0	1	25	2	1	0	0	2	50	2	1	2	83.3333	0	1	2	50	2	1	75	52.381
98	Complementary medicine	2	1	2	0	62.5	1	2	0	2	62.5	0	0	0	0	0	0	2	1	2	83.3333	1	1	1	50	1	1	50	47.619
106	Complementary medicine	2	2	2	0	75	2	2	1	0	62.5	2	1	0	0	1	40	2	1	2	83.3333	0	2	2	66.6667	2	2	100	64.2857
123	Complementary medicine	2	2	2	0	75	2	2	0	2	75	2	1	0	0	0	30	2	1	1	66.6667	1	2	2	83.3333	2	1	75	64.2857
124	Complementary medicine	2	2	2	0	75	1	2	1	2	75	2	1	0	0	0	30	2	1	2	83.3333	1	2	2	83.3333	2	1	75	66.6667
128	Complementary medicine	2	2	2	2	100	1	2	0	0	37.5	2	1	0	0	2	50	2	1	0	50	1	2	2	83.3333	2	1	75	59.5238
129	Complementary medicine	2	2	2	0	75	1	2	0	2	62.5	2	1	1	0	2	60	2	1	1	66.6667	0	2	2	66.6667	2	1	75	61.9048
